# Supplementary material for: Structural-Activity Relationship of Rare Ginsenosides from Red Ginseng in the Treatment of Alzheimer’s Disease
Source: Int J Mol Sci. 2023 May 11;24(10):8625. doi: 10.3390/ijms24108625 (PMC10218514; doi:10.3390/ijms24108625)
Supplement: Supplementary file 1 [file ijms-24-08625-s001.zip]

Archive with 1 entries (1 files):
- ijms-2389425-supplementary.pdf
